# Supplementary material for: In Vitro Suppression of T Cell Proliferation Is a Conserved Function of Primary and Immortalized Human Cancer-Associated Fibroblasts
Source: Int J Mol Sci. 2021 Feb 12;22(4):1827. doi: 10.3390/ijms22041827 (PMC7918788; doi:10.3390/ijms22041827)
Supplement: Supplementary file 1 [file ijms-22-01827-s001.zip]

Archive with 3 entries (2 files):
- ijms-1008689-supplementary material/
- ijms-1008689-supplementary material/ijms-1008689-Figure S1S2.docx
- ijms-1008689-supplementary material/ijms-1008689-Table S1.pdf
